# Supplementary material for: Disentangling the effects of intermittent faecal shedding and imperfect test sensitivity on the microscopy-based detection of gut parasites in stool samples
Source: PLoS Negl Trop Dis. 2024 Dec 5;18(12):e0012719. doi: 10.1371/journal.pntd.0012719 (PMC11717355; doi:10.1371/journal.pntd.0012719)
Supplement: S1 Dataset — (XLSX) [file pntd.0012719.s001.xlsx]

## Sheet: Sheet1
Kindergarten	ID	Junior_Sample1	Senior_Sample1	Junior_Sample2	Senior_Sample2	Junior_Sample3	Senior_Sample3	Vulnerability_Intermediate	Vulnerability_High	Female	Age		Diarrhoea Sample 1	Diarrhoea Sample 2	Diarrhoea Sample 3
W1	2	0	0	-	-	-	-	1	0	1	45		0	-	-
W1	5	0	0	0	0	-	-	1	0	1	39		0	0	-
W1	7	1	0	-	-	-	-	1	0	1	31		0	-	-
W1	8	0	0	-	-	-	-	1	0	1	30		0	-	-
W1	9	0	1	-	-	-	-	1	0	1	42		0	-	-
W1	12	0	0	-	-	-	-	1	0	0	10		0	-	-
W1	13	0	0	0	0	-	-	1	0	0	11		0	0	-
W1	14	0	0	0	1	0	0	1	0	0	29		0	0	0
W1	15	0	0	-	-	-	-	1	0	0	20		0	-	-
W1	17	0	0	-	-	-	-	1	0	0	39		0	-	-
W1	18	0	0	-	-	-	-	1	0	1	39		0	-	-
W1	19	0	0	-	-	-	-	1	0	0	44		0	-	-
W1	21	0	0	-	-	-	-	1	0	0	31		0	-	-
W1	24	0	0	0	0	-	-	1	0	1	14		0	0	-
W1	28	0	0	-	-	-	-	1	0	0	35		0	-	-
W1	30	0	0	-	-	-	-	1	0	1	22		0	-	-
W1	34	0	0	-	-	-	-	1	0	0	47		0	-	-
W1	35	0	0	-	-	-	-	1	0	0	25		0	-	-
W1	36	1	1	-	-	-	-	1	0	1	19		0	-	-
W1	37	0	0	0	0	-	-	1	0	0	44		0	0	-
W1	41	0	0	-	-	-	-	1	0	0	36		0	-	-
W1	42	0	0	-	-	-	-	1	0	0	38		0	-	-
W1	44	0	0	-	-	-	-	1	0	0	23		0	-	-
W1	46	0	0	-	-	-	-	1	0	1	36		0	-	-
W1	48	0	0	-	-	-	-	1	0	1	14		0	-	-
W1	50	0	0	-	-	-	-	1	0	0	44		0	-	-
W1	52	0	0	0	0	-	-	1	0	0	36		0	0	-
W1	59	0	1	-	-	-	-	1	0	1	38		0	-	-
W1	62	0	0	0	0	-	-	1	0	1	33		0	0	-
W1	63	0	0	0	0	-	-	1	0	1	46		0	0	-
W1	66	0	0	0	0	-	-	1	0	1	36		0	0	-
W1	67	0	0	0	0	-	-	1	0	0	24		0	0	-
W1	70	0	0	-	-	-	-	1	0	1	21		0	-	-
W1	71	0	0	-	-	-	-	1	0	1	31		0	-	-
W1	72	0	0	-	-	-	-	1	0	1	34		0	-	-
W1	76	0	0	-	-	-	-	1	0	1	47		0	-	-
W1	77	0	0	-	-	-	-	1	0	1	47		0	-	-
NE	A10	0	0	-	-	-	-	0	0	0	46		0	-	-
NE	A11	0	0	-	-	-	-	0	0	0	58		0	-	-
NE	A12	0	0	-	-	-	-	0	0	1	49		0	-	-
NE	A13	0	0	1	1	-	-	0	0	1	17		0	0	-
NE	A15	0	0	-	-	-	-	0	0	0	52		0	-	-
NE	A16	0	0	-	-	-	-	0	0	0	53		0	-	-
NE	A17	0	0	-	-	-	-	0	0	1	54		0	-	-
NE	A18	0	0	-	-	-	-	0	0	1	57		0	-	-
NE	A19	0	0	0	0	-	-	0	0	1	54		0	0	-
NE	A20	0	0	-	-	-	-	0	0	1	7		1	-	-
NE	A21	1	1	-	-	-	-	0	0	1	49		0	-	-
NE	A22	1	1	-	-	-	-	0	0	1	47		0	-	-
NE	A23	0	0	-	-	-	-	0	0	1	59		0	-	-
NE	A25	0	0	-	-	-	-	0	0	0	33		0	-	-
NE	A26	0	1	-	-	-	-	0	0	0	39		0	-	-
NE	A30	1	0	-	-	-	-	0	0	1	37		0	-	-
NE	A31	0	0	1	1	-	-	0	0	0	36		0	0	-
NE	A32	0	0	-	-	-	-	0	0	1	48		0	-	-
NE	A33	0	0	-	-	-	-	0	0	0	11		0	-	-
NE	A35	0	0	-	-	-	-	0	0	0	46		0	-	-
NE	A36	1	1	-	-	-	-	0	0	0	47		0	-	-
NE	A39	0	0	-	-	-	-	0	0	1	49		0	-	-
NE	A4	0	0	-	-	-	-	0	0	0	36		0	-	-
NE	A40	0	0	-	-	-	-	0	0	1	44		0	-	-
NE	A41	0	0	-	-	-	-	0	0	1	19		0	-	-
NE	A43	1	1	1	1	-	-	0	0	0	24		0	0	-
NE	A49	0	0	0	0	-	-	0	0	0	39		0	0	-
NE	A50	0	0	-	-	-	-	0	0	0	7		1	-	-
NE	A54	0	0	-	-	-	-	0	0	1	42		0	-	-
NE	A55	0	0	-	-	-	-	0	0	0	48		0	-	-
NE	A56	0	1	-	-	-	-	0	0	0	46		0	-	-
NE	A57	0	0	-	-	-	-	0	0	0	7		0	-	-
NE	A58	0	0	0	0	-	-	0	0	0	27		0	0	-
NE	A6	0	0	-	-	-	-	0	0	0	23		0	-	-
NE	A63	0	0	-	-	-	-	0	0	1	25		0	-	-
NE	A66	0	0	-	-	-	-	0	0	1	34		0	-	-
NE	A67	0	0	-	-	-	-	0	0	0	7		0	-	-
NE	A69	0	0	0	0	-	-	0	0	1	46		1	1	-
NE	A7	0	0	-	-	-	-	0	0	0	36		0	-	-
NE	A70	0	0	-	-	-	-	0	0	1	20		0	-	-
MW1	B10	0	0	-	-	-	-	0	1	0	47		0	-	-
MW1	B11	0	0	-	-	-	-	0	1	0	48		0	-	-
MW1	B12	0	0	-	-	-	-	0	1	0	45		0	-	-
MW1	B13	0	0	0	0	-	-	0	1	0	36		0	0	-
MW1	B14	0	0	-	-	-	-	0	1	1	46		0	-	-
MW1	B17	0	1	-	-	-	-	0	1	1	36		0	-	-
MW1	B18	1	1	0	1	0	0	0	1	1	42		0	0	0
MW1	B19	0	1	-	-	-	-	0	1	0	49		0	-	-
MW1	B2	0	0	-	-	-	-	0	1	1	44		0	-	-
MW1	B20	0	0	0	1	-	-	0	1	0	62		0	0	-
MW1	B21	0	0	-	-	-	-	0	1	1	36		0	-	-
MW1	B22	0	0	0	0	1	0	0	1	1	44		0	0	0
MW1	B23	0	0	1	0	0	0	0	1	1	45		0	0	0
MW1	B24	0	0	-	-	-	-	0	1	0	52		0	-	-
MW1	B25	0	0	-	-	-	-	0	1	1	59		0	-	-
MW1	B26	0	0	0	0	-	-	0	1	0	51		0	0	-
MW1	B28	1	1	-	-	-	-	0	1	1	45		0	-	-
MW1	B29	0	0	-	-	-	-	0	1	0	40		0	-	-
MW1	B3	0	0	-	-	-	-	0	1	1	58		0	-	-
MW1	B30	0	0	0	0	0	1	0	1	1	40		0	0	0
MW1	B32	0	0	-	-	-	-	0	1	1	44		0	-	-
MW1	B5	0	0	-	-	-	-	0	1	0	51		0	-	-
MW1	B8	0	0	0	0	0	0	0	1	1	43		0	0	0
MW1	B9	1	1	-	-	-	-	0	1	1	41		0	-	-
S1	C1	0	0	-	-	-	-	1	0	1	48		0	-	-
S1	C10	0	0	-	-	-	-	1	0	1	39		0	-	-
S1	C11	0	0	-	-	-	-	1	0	1	24		0	-	-
S1	C12	0	0	0	0	-	-	1	0	0	24		0	0	-
S1	C13	1	1	-	-	-	-	1	0	1	46		0	-	-
S1	C14	0	0	-	-	-	-	1	0	0	42		0	-	-
S1	C15	0	0	-	-	-	-	1	0	1	24		0	-	-
S1	C16	0	0	-	-	-	-	1	0	0	43		0	-	-
S1	C17	0	0	-	-	-	-	1	0	1	47		0	-	-
S1	C18	0	0	0	0	0	0	1	0	0	31		0	0	0
S1	C19	1	1	0	0	1	1	1	0	0	39		0	0	0
S1	C2	0	0	0	0	-	-	1	0	0	46		0	0	-
S1	C20	0	0	0	0	-	-	1	0	0	38		0	0	-
S1	C21	0	0	-	-	-	-	1	0	0	31		0	-	-
S1	C22	0	0	0	0	-	-	1	0	0	24		0	0	-
S1	C23	0	0	0	0	-	-	1	0	0	4		1	1	-
S1	C24	0	0	0	0	-	-	1	0	1	17		0	0	-
S1	C25	0	0	0	1	-	-	1	0	1	37		0	0	-
S1	C26	0	0	-	-	-	-	1	0	1	33		0	-	-
S1	C27	0	0	0	0	0	0	1	0	1	41		0	0	0
S1	C28	0	0	-	-	-	-	1	0	0	46		0	-	-
S1	C29	0	0	-	-	-	-	1	0	0	11		0	-	-
S1	C3	1	1	-	-	-	-	1	0	0	31		0	-	-
S1	C30	0	1	0	0	0	0	1	0	1	4		1	1	1
S1	C31	0	0	-	-	-	-	1	0	0	34		0	-	-
S1	C32	0	0	-	-	-	-	1	0	1	42		0	-	-
S1	C33	1	1	0	0	-	-	1	0	1	20		0	0	-
S1	C34	0	0	0	0	-	-	1	0	1	44		0	0	-
S1	C35	0	0	-	-	-	-	1	0	1	42		0	-	-
S1	C36	0	0	0	0	-	-	1	0	0	44		0	0	-
S1	C37	1	0	-	-	-	-	1	0	1	45		0	-	-
S1	C38	0	0	0	0	-	-	1	0	0	47		0	0	-
S1	C39	0	1	-	-	-	-	1	0	0	35		0	-	-
S1	C4	0	0	0	0	-	-	1	0	0	9		0	0	-
S1	C40	0	0	0	0	-	-	1	0	1	36		0	0	-
S1	C41	0	0	0	1	-	-	1	0	0	23		0	0	-
S1	C42	0	0	0	0	-	-	1	0	1	39		0	0	-
S1	C43	0	0	-	-	-	-	1	0	1	44		0	-	-
S1	C44	1	0	0	1	-	-	1	0	1	43		0	0	-
S1	C45	0	0	-	-	-	-	1	0	0	37		0	-	-
S1	C46	0	1	-	-	-	-	1	0	1	47		0	-	-
S1	C47	0	0	0	0	0	0	1	0	1	42		0	0	0
S1	C48	0	0	-	-	-	-	1	0	0	45		0	-	-
S1	C49	0	0	-	-	-	-	1	0	1	20		0	-	-
S1	C5	0	0	0	0	-	-	1	0	0	17		0	0	-
S1	C54	0	0	-	-	-	-	1	0	0	45		0	-	-
S1	C55	0	0	-	-	-	-	1	0	1	46		0	-	-
S1	C57	0	0	0	0	-	-	1	0	0	39		0	0	-
S1	C6	1	1	-	-	-	-	1	0	0	45		0	-	-
S1	C62	0	0	-	-	-	-	1	0	0	44		0	-	-
S1	C7	0	0	0	0	0	0	1	0	1	44		0	0	0
S1	C70	0	0	-	-	-	-	1	0	0	44		0	-	-
S1	C72	0	0	-	-	-	-	1	0	0	34		0	-	-
S1	C74	0	0	-	-	-	-	1	0	0	43		0	-	-
S1	C78	0	1	-	-	-	-	1	0	0	31		0	-	-
S1	C8	0	0	-	-	-	-	1	0	0	47		0	-	-
S1	C9	0	0	0	0	0	0	1	0	0	45		0	0	0
S1	C93	0	0	0	0	-	-	1	0	1	42		0	0	-
S1	C94	0	0	-	-	-	-	1	0	1	18		0	-	-
S1	C96	0	0	-	-	-	-	1	0	1	43		0	-	-
W3	D1	0	0	0	0	-	-	1	0	1	29		0	0	-
W3	D10	0	0	0	0	-	-	1	0	0	35		0	0	-
W3	D12	0	0	0	0	0	0	1	0	0	9		0	0	0
W3	D13	0	0	-	-	-	-	1	0	1	28		0	-	-
W3	D14	0	0	0	0	-	-	1	0	0	31		0	0	-
W3	D15	0	1	0	0	-	-	1	0	0	28		0	0	-
W3	D17	0	0	0	0	-	-	1	0	0	29		0	0	-
W3	D18	0	0	0	0	0	0	1	0	1	31		0	0	0
W3	D2	0	0	0	0	0	0	1	0	1	29		0	0	0
W3	D21	0	0	0	0	-	-	1	0	1	21		0	0	-
W3	D22	0	0	-	-	-	-	1	0	1	39		0	-	-
W3	D24	0	0	-	-	-	-	1	0	1	22		0	-	-
W3	D27	0	0	0	0	-	-	1	0	0	19		0	0	-
W3	D3	0	0	-	-	-	-	1	0	1	11		0	-	-
W3	D30	0	0	0	0	-	-	1	0	0	38		0	0	-
W3	D31	0	0	0	0	0	0	1	0	0	21		0	0	0
W3	D32	0	0	0	0	-	-	1	0	0	17		0	0	-
W3	D33	1	1	1	1	-	-	1	0	1	36		0	0	-
W3	D34	0	0	-	-	-	-	1	0	1	14		0	-	-
W3	D35	0	0	0	0	0	0	1	0	1	40		0	0	0
W3	D36	0	0	1	0	-	-	1	0	1	31		0	0	-
W3	D37	0	0	-	-	-	-	1	0	0	26		0	-	-
W3	D38	0	1	0	0	-	-	1	0	0	32		0	0	-
W3	D4	0	0	-	-	-	-	1	0	1	24		0	-	-
W3	D40	0	1	0	0	-	-	1	0	1	28		0	0	-
W3	D41	0	0	-	-	-	-	1	0	1	16		0	-	-
W3	D42	1	0	-	-	-	-	1	0	1	33		0	-	-
W3	D44	0	0	0	0	-	-	1	0	1	42		0	0	-
W3	D45	0	0	0	0	-	-	1	0	0	5		1	1	-
W3	D46	0	0	0	0	-	-	1	0	1	33		0	0	-
W3	D47	0	0	0	1	-	-	1	0	1	46		0	0	-
W3	D49	0	0	0	0	0	0	1	0	0	29		0	0	0
W3	D52	0	0	0	0	0	0	1	0	1	40		0	0	0
W3	D54	0	0	0	0	0	0	1	0	1	46		0	0	0
W3	D56	0	0	-	-	-	-	1	0	1	27		0	-	-
W3	D58	0	0	-	-	-	-	1	0	0	31		0	-	-
W3	D59	0	0	0	0	-	-	1	0	1	36		0	0	-
W3	D6	0	0	0	0	-	-	1	0	0	28		0	0	-
W3	D60	0	0	-	-	-	-	1	0	0	26		0	-	-
W3	D61	0	0	-	-	-	-	1	0	0	21		0	-	-
W3	D7	0	0	0	0	-	-	1	0	0	37		0	0	-
W3	D8	0	0	0	0	-	-	1	0	0	31		0	0	-
W2	E10	0	0	0	0	-	-	1	0	0	40		0	0	-
W2	E12	0	0	-	-	-	-	1	0	1	37		0	-	-
W2	E13	0	0	-	-	-	-	1	0	0	28		0	-	-
W2	E14	0	0	0	0	-	-	1	0	0	28		0	0	-
W2	E15	0	0	0	0	-	-	1	0	1	27		0	0	-
W2	E16	1	0	0	1	-	-	1	0	0	24		0	0	-
W2	E18	0	0	0	0	-	-	1	0	1	40		0	0	-
W2	E20	0	0	-	-	-	-	1	0	0	44		0	-	-
W2	E21	0	0	-	-	-	-	1	0	0	39		0	-	-
W2	E24	0	0	0	0	-	-	1	0	0	42		0	0	-
W2	E25	0	0	-	-	-	-	1	0	0	41		0	-	-
W2	E27	0	0	-	-	-	-	1	0	0	28		0	-	-
W2	E28	0	0	0	0	-	-	1	0	0	42		0	0	-
W2	E29	1	1	-	-	-	-	1	0	0	25		0	-	-
W2	E32	0	0	-	-	-	-	1	0	0	41		0	-	-
W2	E35	0	0	1	0	-	-	1	0	0	39		0	0	-
W2	E39	0	0	-	-	-	-	1	0	0	42		0	-	-
W2	E4	0	0	-	-	-	-	1	0	0	41		0	-	-
W2	E43	0	0	-	-	-	-	1	0	1	36		0	-	-
W2	E44	0	0	0	0	-	-	1	0	0	41		0	0	-
W2	E45	1	1	-	-	-	-	1	0	1	47		0	-	-
W2	E47	0	0	0	0	-	-	1	0	0	7		0	0	-
W2	E49	1	1	-	-	-	-	1	0	0	45		0	-	-
W2	E51	0	0	1	1	1	0	1	0	0	34		0	0	0
W2	E52	0	0	-	-	-	-	1	0	0	36		0	-	-
W2	E54	0	0	0	0	-	-	1	0	0	37		0	0	-
W2	E55	0	0	-	-	-	-	1	0	1	32		0	-	-
W2	E56	0	0	0	0	-	-	1	0	1	43		0	0	-
W2	E57	0	0	0	0	-	-	1	0	1	44		0	0	-
W2	E60	0	0	-	-	-	-	1	0	0	43		0	-	-
S2	F16	0	0	0	0	-	-	1	0	1	43		0	0	-
S2	F18	0	0	-	-	-	-	1	0	0	40		0	-	-
S2	F21	0	0	0	0	-	-	1	0	1	46		0	0	-
S2	F25	0	0	-	-	-	-	1	0	0	46		0	-	-
S2	F28	0	0	0	0	-	-	1	0	0	11		0	0	-
S2	F29	0	0	0	0	-	-	1	0	0	33		0	0	-
S2	F30	0	1	-	-	-	-	1	0	1	45		0	-	-
S2	F33	0	0	-	-	-	-	1	0	0	44		0	-	-
S2	F37	0	0	0	0	-	-	1	0	0	37		0	0	-
S2	F43	0	0	-	-	-	-	1	0	1	25		0	-	-
S2	F44	0	0	-	-	-	-	1	0	1	36		0	-	-
S2	F49	0	0	-	-	-	-	1	0	0	46		0	-	-
S2	F50	0	0	-	-	-	-	1	0	0	44		0	-	-
S2	F60	0	0	-	-	-	-	1	0	1	42		0	-	-
MW2	G1	0	1	-	-	-	-	0	1	1	71		0	-	-
MW2	G10	0	0	-	-	-	-	0	1	1	65		0	-	-
MW2	G11	0	0	-	-	-	-	0	1	1	70		0	-	-
MW2	G12	0	0	0	0	0	0	0	1	1	11		0	0	0
MW2	G13	0	1	0	0	-	-	0	1	1	73		0	0	-
MW2	G14	0	0	0	0	-	-	0	1	1	58		0	0	-
MW2	G15	0	0	0	0	-	-	0	1	0	58		0	0	-
MW2	G16	1	0	-	-	-	-	0	1	0	58		0	-	-
MW2	G17	0	0	-	-	-	-	0	1	0	45		0	-	-
MW2	G18	0	0	-	-	-	-	0	1	0	37		0	-	-
MW2	G19	0	1	-	-	-	-	0	1	1	73		0	-	-
MW2	G2	0	1	0	0	-	-	0	1	1	35		0	0	-
MW2	G20	0	0	0	0	-	-	0	1	0	69		0	0	-
MW2	G21	0	0	0	0	-	-	0	1	1	69		0	0	-
MW2	G22	0	0	0	0	0	0	0	1	1	28		0	0	0
MW2	G23	0	0	0	0	-	-	0	1	1	35		0	0	-
MW2	G24	0	0	-	-	-	-	0	1	0	26		0	-	-
MW2	G25	0	0	0	0	-	-	0	1	0	66		0	0	-
MW2	G26	0	0	-	-	-	-	0	1	1	27		0	-	-
MW2	G27	0	0	-	-	-	-	0	1	1	68		0	-	-
MW2	G28	0	0	-	-	-	-	0	1	0	56		0	-	-
MW2	G29	0	0	-	-	-	-	0	1	0	47		0	-	-
MW2	G3	0	0	1	0	-	-	0	1	1	41		0	0	-
MW2	G4	0	0	0	0	-	-	0	1	0	58		0	0	-
MW2	G5	0	0	0	0	-	-	0	1	0	70		0	0	-
MW2	G6	0	0	-	-	-	-	0	1	0	68		0	-	-
MW2	G7	0	0	0	0	-	-	0	1	0	49		0	0	-
MW2	G8	0	0	-	-	-	-	0	1	1	45		0	-	-
MW2	G9	0	0	-	-	-	-	0	1	1	61		0	-	-
