# Supplementary material for: Disentangling the effects of intermittent faecal shedding and imperfect test sensitivity on the microscopy-based detection of gut parasites in stool samples
Source: PLoS Negl Trop Dis. 2024 Dec 5;18(12):e0012719. doi: 10.1371/journal.pntd.0012719 (PMC11717355; doi:10.1371/journal.pntd.0012719)
Supplement: S1 Text — (TXT) [file pntd.0012719.s003.txt]

Text S1. Untransformed coefficient estimates and SEs from the 10 top-ranking models in Table 3

Rank 1 (MTop)
Number of parameters           = 5
-2log(likelihood)              = 475.7272
AIC                            = 485.7272
Untransformed Estimates of coefficients for covariates (Beta's)
                                          estimate    std.error
A1   Psi                              :  -0.676484    0.439654
A2   theta1                           :  -0.242560    0.469781
A3   Psi.female                       :   0.837646    0.448207
B1   p[1-1-1]                         :  -0.160343    0.283749
B2   p[1-1-2]                         :   0.570545    0.346985
======================================================================


Rank 2
Number of parameters           = 6
-2log(likelihood)              = 474.0288
AIC                            = 486.0288
Untransformed Estimates of coefficients for covariates (Beta's)
                                          estimate    std.error
A1   Psi                              :  -0.682350    0.435017
A2   theta1                           :  -0.199824    0.485452
A3   Psi.female                       :   0.785495    0.437869
A4   theta1.months                    :   0.306793    0.254479
B1   p[1-1-1]                         :  -0.164154    0.284586
B2   p[1-1-2]                         :   0.564851    0.348156
======================================================================


Rank 3
Number of parameters           = 6
-2log(likelihood)              = 474.3526
AIC                            = 486.3526
Untransformed Estimates of coefficients for covariates (Beta's)
                                          estimate    std.error
A1   Psi                              :  -0.644912    0.453712
A2   theta1                           :  -0.247467    0.467044
A3   Psi.female                       :   0.783420    0.449269
A4   Psi.months                       :   0.260232    0.231586
B1   p[1-1-1]                         :  -0.160343    0.283749
B2   p[1-1-2]                         :   0.570545    0.346985
======================================================================


Rank 4
Number of parameters           = 7
-2log(likelihood)              = 472.2889
AIC                            = 486.2889
Untransformed Estimates of coefficients for covariates (Beta's)
                                          estimate    std.error
A1   Psi                              :   0.079242    0.974731
A2   theta1                           :  -0.258743    0.460119
A3   Psi.interm                       :  -1.005428    0.869652
A4   Psi.high                         :  -0.201591    0.965319
A5   Psi.female                       :   0.801443    0.469604
B1   p[1-1-1]                         :  -0.160343    0.283749
B2   p[1-1-2]                         :   0.570545    0.346985
======================================================================


Rank 5
Number of parameters           = 5
-2log(likelihood)              = 477.5646
AIC                            = 487.5646
Untransformed Estimates of coefficients for covariates (Beta's)
                                          estimate    std.error
A1   Psi                              :  -0.255717    0.432341
A2   theta1                           :  -0.226138    0.488512
A3   theta1.months                    :   0.336083    0.254360
B1   p[1-1-1]                         :  -0.165162    0.284798
B2   p[1-1-2]                         :   0.563347    0.348448
======================================================================


Rank 6
Number of parameters           = 6
-2log(likelihood)              = 475.4858
AIC                            = 487.4858
Untransformed Estimates of coefficients for covariates (Beta's)
                                          estimate    std.error
A1   Psi                              :   0.409349    0.957011
A2   theta1                           :  -0.310935    0.472257
A3   Psi.interm                       :  -0.906973    0.816129
A4   Psi.high                         :   0.113362    0.926008
B1   p[1-1-1]                         :  -0.160343    0.283749
B2   p[1-1-2]                         :   0.570545    0.346985
======================================================================


Rank 7
Number of parameters           = 4
-2log(likelihood)              = 479.6525
AIC                            = 487.6525
Untransformed Estimates of coefficients for covariates (Beta's)
                                          estimate    std.error
A1   Psi                              :  -0.228183    0.444719
A2   theta1                           :  -0.269938    0.471969
B1   p[1-1-1]                         :  -0.160343    0.283749
B2   p[1-1-2]                         :   0.570545    0.346985
======================================================================


Rank 8
Number of parameters           = 5
-2log(likelihood)              = 477.6445
AIC                            = 487.6445
Untransformed Estimates of coefficients for covariates (Beta's)
                                          estimate    std.error
A1   Psi                              :  -0.093747    0.474839
A2   theta1                           :  -0.698742    0.489493
A3   theta1.female                    :   0.594484    0.414911
B1   p[1-1-1]                         :  -0.160343    0.283750
B2   p[1-1-2]                         :   0.570545    0.346985
======================================================================


Rank 9
Number of parameters           = 5
-2log(likelihood)              = 477.6385
AIC                            = 487.6385
Untransformed Estimates of coefficients for covariates (Beta's)
                                          estimate    std.error
A1   Psi                              :  -0.194591    0.476292
A2   theta1                           :  -0.301595    0.479019
A3   Psi.months                       :   0.317405    0.242804
B1   p[1-1-1]                         :  -0.160343    0.283749
B2   p[1-1-2]                         :   0.570545    0.346985
======================================================================


Rank 10
Number of parameters           = 6
-2log(likelihood)              = 475.5852
AIC                            = 487.5852
Untransformed Estimates of coefficients for covariates (Beta's)
                                          estimate    std.error
A1   Psi                              :  -0.676351    0.438692
A2   theta1                           :  -0.261871    0.465584
A3   Psi.female                       :   0.844414    0.449818
B1   p[1-1-1]                         :  -0.133645    0.291604
B2   p[1-1-2]                         :   0.607474    0.360570
B3   p[1-1-1].months                  :  -0.104177    0.276468
======================================================================
